# Supplementary material for: The Prognostic Significance of BRAF Gene Analysis in Children and Adolescents with Papillary Thyroid Carcinoma: A Systematic Review and Meta-Analysis
Source: Diagnostics (Basel). 2023 Mar 21;13(6):1187. doi: 10.3390/diagnostics13061187 (PMC10047331; doi:10.3390/diagnostics13061187)
Supplement: Supplementary file 1 [file diagnostics-13-01187-s001.zip]

Archive with 1 entries (1 files):
- diagnostics-2276014-supplementary.pdf
